# Supplementary material for: CrLHP1-CrJAZ1 Module Regulates Monoterpenoid Indole Alkaloid Biosynthesis via JA Signaling in Catharanthus roseus
Source: Genes (Basel). 2026 May 17;17(5):569. doi: 10.3390/genes17050569 (PMC13205712; doi:10.3390/genes17050569)
Supplement: Supplementary file 1 [file genes-17-00569-s001.zip]

Archive with 4 entries (4 files):
- Figures S1-S3 .pdf
- Table S1 Primers used for gene cloning and vector construction.xlsx
- Table S2 Primers for gene expression analysis.xlsx
- Table S3 Predicted binding free energy of CrLHP1 protein with JAZ family members.xlsx
