# Supplementary material for: CrLHP1-CrJAZ1 Module Regulates Monoterpenoid Indole Alkaloid Biosynthesis via JA Signaling in Catharanthus roseus
Source: Genes (Basel). 2026 May 17;17(5):569. doi: 10.3390/genes17050569 (PMC13205712; doi:10.3390/genes17050569)
Supplement: Supplementary file 1 [file genes-17-00569-s001.zip › Table S1 Primers used for gene cloning and vector construction.xlsx]

## Sheet: Primersforvectorconstruction
Primers list for gene cloning and vector construction:
Primers name	Primer sequence	Note
CrLHP1-F	5’- GCCATATGATGAAGAATCAGGGTCCATCAAAG -3’	Gene Cloning
CrLHP1-R	5’- GCGGATCCTCAGGGGCTGCCAAGAA -3’
CrJAZ-F	5’- GCCATATGATGGCTTCATCGGAGATGATTAT -3’
CrJAZ-R	5’- GCGGATCCTTAAAAAGGAAAGCCAATTTCTATAC -3’
CrLHP1-VIGS-F	5’- GCTCTAGAAGAATCAGGGTCCATCAAAGTC -3’	VIGS vector construction
CrLHP1-VIGS-R	5’- GCGGTACCCTTCTCGGGTTCTGCATCTC -3’
