# Supplementary material for: CrLHP1-CrJAZ1 Module Regulates Monoterpenoid Indole Alkaloid Biosynthesis via JA Signaling in Catharanthus roseus
Source: Genes (Basel). 2026 May 17;17(5):569. doi: 10.3390/genes17050569 (PMC13205712; doi:10.3390/genes17050569)
Supplement: Supplementary file 1 [file genes-17-00569-s001.zip › Table S2 Primers for gene expression analysis.xlsx]

## Sheet: Primers for expression analysis
Primers list for qRT-PCR:
Gene name	Primer sequence
CrActin1	sense, 5’- GGTTCAACTATGTTCCCAGGTA -3’
	antisense, 5’- ATACTTCCTCTCAGGCGGAG -3’
CrLHP1	sense, 5’- ACAAAGCAGCATCAGTTCTC -3’
	antisense, 5’- ACATTCAAGTCAGTTGGGTCT -3’
CrJAZ1	sense, 5’- GCCTTGGACTCAACCGTAA -3’
	antisense, 5’- CGGAGCCTCTAAATTCTGG -3’
CrTDC	sense, 5’- TTCGGCATCTCACCTCAA -3’
	antisense, 5’- AAATACCAAACTCGTTAGCG - 3’
CrG10H	sense, 5’- AACGCACTCCACGCTCAC -3’
	antisense, 5’- CTTCTCCGCTCTGGCTATT -3’
CrDL7H	sense, 5’- TTGATGTCATTCGCTCGGT -3’
	antisense, 5’- TCCCAAAAAATCATCAGCAG -3’
CrLAMT	sense, 5’- TGTTGGAGGGTTGATGGT -3’
	antisense, 5’- TATTGAGGCAAATTGAAGGA -3’
CrSTR	sense, 5’-TGACTTCGCCTACGCATCT -3’
	antisense, 5’- CATTTGAATGGCACTCCTTG -3’
CrSGD	sense, 5’- TCAGTCCCTTGTTGTTGCC -3’
	antisense, 5’- ATGGGCTTGTTGTGCTTTC -3’
CrDAT	sense, 5’- GGAAAGCCGATATGGGTATG -3’
	antisense, 5’- GGCACTTTTTATTTGGGCAG -3’
CrD4H	sense, 5’- GGTTTCGCCAAGATTGTACG -3’
	antisense, 5’- TTCGCCGACGCTTATTTAGT -3’
CrSLS2	sense, 5’- AGGTTGTACCCGCCAGTT -3’
	antisense, 5’- ATCTTCTCCCCAAATGCTCT - 3’
CrAOC	sense, 5’- ACTTTGGGGACTATGGCCAT -3’
	antisense, 5’- CCCCTCGTGCTCCTTCAAAT -3’
CrJR3	sense, 5’- GGCGAGATGTTGGGAACAGA -3’
	antisense, 5’- GGCGATGCTGGCTTTTCTTC -3’
CrVSP2	sense, 5’- GGTTCTTCCATGGCTACTCGT -3’
	antisense, 5’- CCTTGCAAGGTTTACAAGAACACA -3’
CrJAR1	sense, 5’- CTGGGAAATAAGCGGTGAAG -3’
	antisense, 5’- TTCCGATGGTCCGATAGAGT -3’
CrCOI1	sense, 5’- AGTTGCCTTGGAAGAGTTTG -3’
	antisense, 5’- CAGGTATGTTAGGCCCAACT -3’
