# Supplementary material for: CrLHP1-CrJAZ1 Module Regulates Monoterpenoid Indole Alkaloid Biosynthesis via JA Signaling in Catharanthus roseus
Source: Genes (Basel). 2026 May 17;17(5):569. doi: 10.3390/genes17050569 (PMC13205712; doi:10.3390/genes17050569)
Supplement: Supplementary file 1 [file genes-17-00569-s001.zip › Table S3 Predicted binding free energy of CrLHP1 protein with JAZ family members.xlsx]

## Sheet: Sheet1
Pair of complexes	Predicted ΔG bind (kcal/mol)	Margin of error
CrLHP1-JAZ1	-10.2	±0.8
CrLHP1-JAZ2	-9.5	±1.0
CrLHP1-JAZ3	-8.1	±0.6
CrLHP1-JAZ4	-9.8	±0.9
CrLHP1-JAZ5	-9.6	±0.7
CrLHP1-JAZ6	-7.9	±0.8
CrLHP1-JAZ7	-8.3	±1.1
CrLHP1-JAZ8	-10.1	±1.2
CrLHP1-JAZ9	-8.8	±0.5
CrLHP1-JAZ10	-8.2	±0.9
CrLHP1-JAZ11	-8.6	±1.1
CrLHP1-JAZ12	-8.1	±0.6
